# Supplementary material for: Oxytetracycline hyper-production through targeted genome reduction of Streptomyces rimosus
Source: mSystems. 2024 Apr 2;9(5):e00250-24. doi: 10.1128/msystems.00250-24 (PMC11097637; doi:10.1128/msystems.00250-24)
Supplement: Data S1 — GO enrichment analysis of RNA-seq data. [file msystems.00250-24-s0001.xlsx]

## Sheet: REVIGO Upregulation ATCC Δ145kb
Legend: Enriched upregulated GO terms when comparing transcriptome of Δ145kb strain to ATCC 10970			The Log10(Number of annotations for GO Term ID in selected species in the EBI GOA database)	The proportion of this GO term in the underlying protein annotation database (whole UniProt). Higher frequency implies more general terms, lower - more specific ones"	Measures whether the term is an outlier when compared semantically to the whole list. Calculated as 1-(average semantic similarity of a term to all other terms). More unique terms tend to be less dispensable	The semantic similarity threshold at which the term was removed from the list and assigned to a cluster. Cluster representatives always have dispensability less than the user-specified 'allowed similarity' cutoff
	TermID	Name	LogSize	Frequency	Uniqueness	Dispensability
	GO:0006352	DNA-templated transcription initiation	5.39673	0.82923	0.8665	0.173145
	GO:0006355	regulation of DNA-templated transcription	6.4767	9.96893	0.924208	0.309141
	GO:0006508	proteolysis	6.20647	5.35075	0.830511	0.277385
	GO:0006556	S-adenosylmethionine biosynthetic process	4.20731	0.0536081	0.921838	0
	GO:0006807	nitrogen compound metabolic process	7.16681	48.8376	0.940139	0.0357287
	GO:0043419	urea catabolic process	4.07269	0.0393188	0.9045	0.0282614
	GO:0050790	regulation of catalytic activity	5.30695	0.674357	0.924208	0
	GO:0055085	transmembrane transport	6.60953	13.5355	0.993848	0.0102561
	GO:0071586	CAAX-box protein processing	4.47634	0.0996025	0.864586	0.114282

## Sheet: REVIGO Downregulation ATCC Δ145
			The Log10(Number of annotations for GO Term ID in selected species in the EBI GOA database)	The proportion of this GO term in the underlying protein annotation database (whole UniProt). Higher frequency implies more general terms, lower - more specific ones"	Measures whether the term is an outlier when compared semantically to the whole list. Calculated as 1-(average semantic similarity of a term to all other terms). More unique terms tend to be less dispensable	The semantic similarity threshold at which the term was removed from the list and assigned to a cluster. Cluster representatives always have dispensability less than the user-specified 'allowed similarity' cutoff
Legend: Enriched downregulated GO terms when comparing transcriptome of Δ145kb strain to ATCC 10970	TermID	Name	LogSize	Frequency	Uniqueness	Dispensability
	GO:0000160	phosphorelay signal transduction system	5.87642	2.50247	0.830874	0.323391
	GO:0006352	DNA-templated transcription initiation	5.39673	0.82923	0.878041	0.186836
	GO:0006355	regulation of DNA-templated transcription	6.4767	9.96893	0.908394	0.422128
	GO:0006508	proteolysis	6.20647	5.35075	0.904229	0.2023
	GO:0007155	cell adhesion	5.32691	0.706078	0.988372	0
	GO:0008272	sulfate transport	4.33463	0.0718721	0.934739	0
	GO:0010124	phenylacetate catabolic process	4.07258	0.0393088	0.86763	0.0543298
	GO:0032259	methylation	5.97341	3.12864	0.968896	0
	GO:0042398	cellular modified amino acid biosynthetic process	5.13018	0.448868	0.889863	0.0332199
	GO:0055085	transmembrane transport	6.60953	13.5355	0.920022	0.29863

## Sheet: Downregulation ATCC Δ240kb
Legend: Enriched downregulated GO terms when comparing transcriptome of Δ240kb strain to ATCC 10970
					The Log10(Number of annotations for GO Term ID in selected species in the EBI GOA database)	The proportion of this GO term in the underlying protein annotation database (whole UniProt). Higher frequency implies more general terms, lower - more specific ones"	Measures whether the term is an outlier when compared semantically to the whole list. Calculated as 1-(average semantic similarity of a term to all other terms). More unique terms tend to be less dispensable	The semantic similarity threshold at which the term was removed from the list and assigned to a cluster. Cluster representatives always have dispensability less than the user-specified 'allowed similarity' cutoff
			TermID	Name	LogSize	Frequency	Uniqueness	Dispensability
		SRIM_038560	GO:0006826	iron ion transport	4.93682	0.287582	1	0
		SRIM_012890	GO:0055085	transmembrane transport	6.60953	13.5355	1	0.351371
